# Supplementary material for: Preliminary evaluation of the FastCAP for users of the Nurotron cochlear implant
Source: Front Neurosci. 2025 Jan 7;18:1523212. doi: 10.3389/fnins.2024.1523212 (PMC11748202; doi:10.3389/fnins.2024.1523212)
Supplement: Supplementary file 4 [file Data_Sheet_1.xlsx]

## Sheet: FastCap vs ECAP N1 amp
Participant	Electrode	Level (CU)	FastCAP (mV)	ECAP (mV)	Level (CU)	FastCAP (mV)	ECAP (mV)	Level (CU)	FastCAP (mV)	ECAP (mV)	Level (CU)	FastCAP (mV)	ECAP (mV)
S46	1	80	40	33	100	129	85	120			140
S46	7	80	10	14	100	31	81	120			140
S46	13	80			100	68	47	120	108	114	140
S46	19	80			100	59	38	120	39	53	140	51	59
S46	24	80			100	28	17	120	29	30	140	138	170
S47	1	80			100			120	102	127	140	216	191
S47	7	80			100			120	102	100	140	146	156
S47	13	80			100	59	47	120	83	57	140	140	171
S47	19	80			100	44	42	120	114	144	140	254	236
S47	24	80	50	69	100	148	100	120	234	220	140	292	230
S48	1	80	40	43	100	358	443	120	1025	1075	140	1614	1715
S48	7	80			100	143	118	120	375	338	140	1047	1087
S48	13	80	21	22	100	97	63	120	232	259	140	715	784
S48	19	80	9	22	100	28	30	120	115	134	140	386	425
S48	24	80	135	144	100	177	170	120	432	443	140	738	638
S49	1	80			100	183	140	120	260	199	140	255	188
S49	7	80	104	95	100	151	123	120	180	238	140	327	212
S49	13	80			100	126	74	120	357	404	140	833	873
S49	19	80			100	256	238	120	598	608	140	1033	1099
S49	24	80	74	93	100	180	142	120	266	300	140	616	720
S50	1	80	119	109	100	278	295	120	387	344	140	371	434
S50	7	80			100	154	125	120	298	288	140	333	309
S50	13	80			100			120	131	172	140	279	246
S50	19	80			100	143	192	120	272	306	140	321	317
S50	24	80			100	93	131	120	263	183	140	365	385
S51	1	80	85	83	100	87	90	120	132	163	140	253	251
S51	7	80			100			120	122	113	140	171	167
S51	13	80			100	54	98	120	156	186	140	367	397
S51	19	80			100	327	293	120	395	407	140	477	432
S51	24	80	85	98	100	193	220	120	274	258	140	265	246
S52	1	80	74	154	100	288	335	120	470	800	140	700	963
S52	7	80	94	55	100	84	88	120	105	200	140	423	538
S52	13	80			100	125	156	120	184	283	140	425	580
S52	19	80	120	150	100	139	170	120	174	277	140	261	298
S52	24	80			100			120			140
S53	1	80			100			120	205	375	140	475	457
S53	7	80			100	146	203	120	374	407	140	325	394
S53	13	80			100			120	241	188	140	309	286
S53	19	80			100	316	281	120	537	407	140	470	523
S53	24	80			100			120			140	99	52
S54	1	80			100			120	88	51	140	261	306
S54	7	80			100	101	132	120	114	119	140	267	308
S54	13	80			100			120	66	70	140	157	216
S54	19	80			100	107	116	120	184	135	140	279	229
S54	24	80	52	131	100	99	110	120	166	131	140	218	295
S55	1	80			100			120			140
S55	7	80			100			120			140
S55	13	80			100			120			140	57	67
S55	19	80			100			120			140
S55	24	80			100	86		120	154	217	140
S56	1	80	246	352	100	400	224	120	410	418	140
S56	7	80			100	132	215	120	188	209	140	145	325
S56	13	80	132	138	100	176	163	120	166	168	140	291	325
S56	19	80	61	110	100	68	136	120	107	129	140	168	172
S56	24	80	7	43	100	8	53	120	48	95	140	85	132
S57	1	80	49	88	100	103	125	120	148	215	140
S57	7	80	25	31	100	77	109	120	157	179	140	263	299
S57	13	80			100			120			140
S57	19	80	130	179	100	145	192	120	172	188	140	274	373
S57	24	80	41	87	100	34	89	120	36	94	140	149	280
S58	1	80	266	283	100	220	325	120	295	317	140	308	583
S58	7	80	76	11	100	149	169	120	152	219	140	404	384
S58	13	80	74	46	100	121	132	120	187	132	140	232	205
S58	19	80			100			120	192	209	140	326	310
S58	24	80	69	84	100	117	141	120	191	232	140	167	210
S59	1	80	163	221	100	203	324	120	261	414	140	353	513
S59	7	80	194	182	100	180	263	120	268	327	140	371	389
S59	13	80	82	94	100	63	108	120	141	108	140
S59	19	80	108	63	100	119	89	120	193	137	140	152	204
S59	24	80	68	60	100	149	122	120	130	215	140	269	388
S60	1	80			100	33	95	120	65	68	140	99	103
S60	7	80			100			120	99	112	140
S60	13	80	46	43	100	69	59	120	77	159	140	580	641
S60	19	80			100			120	154	220	140
S60	24	80			100			120			140
S61	1	80	141	161	100	173	168	120	199	237	140
S61	7	80	48	102	100	64	91	120	122	153	140	219	301
S61	13	80	74	110	100	76	68	120	145	129	140	190	245
S61	19	80	102	77	100	90	93	120	107	112	140	166	224
S61	24	80	93	85	100	104	161	120	177	190	140	214	292
S62	1	80			100			120			140
S62	7	80			100			120			140
S62	13	80	192	236	100	265	321	120			140
S62	19	80	102	137	100	198	209	120			140
S62	24	80			100			120			140
S63	1	80	203	220	100	309	280	120	394	383	140	564	591
S63	7	80			100	156	182	120	358	382	140	397	427
S63	13	80			100	86	105	120	205	231	140	329	374
S63	19	80			100	43	59	120	123	108	140	158	194
S63	24	80			100			120			140
S64	1	80	253	293	100	269	311	120	457	449	140	633	738
S64	7	80			100			120			140
S64	13	80	288	219	100	347	330	120	514	606	140	924	913
S64	19	80	156	151	100	276	356	120	452	544	140	677	703
S64	24	80	47	37	100	124	113	120	227	287	140	588	590
S65	1	80	219	237	100	406	521	120	983	1102	140	976	1007
S65	7	80	305	273	100	475	509	120	727	762	140	718	828
S65	13	80			100	186	238	120	339	357	140	355	363
S65	19	80			100			120	118	178	140	221	252
S65	24	80			100	207	244	120	199	266	140	367	286
			107.75	120.167		153.4	169.257		238.867	264.614		377.416	413.169
			76.1685	82.1082		99.9238	108.99		182.962	199.532		269.639	287.17

## Sheet: FastCap vs ECAP N1 lat
Participant	Electrode	Level (CU)	FastCAP (µs)	ECAP (µs)	Level (CU)	FastCAP (µs)	ECAP (µs)	Level (CU)	FastCAP (µs)	ECAP (µs)	Level (CU)	FastCAP (µs)	ECAP (µs)
S46	1	80	255	278	100	200	170	120			140
S46	7	80	305	272	100	170	240	120			140
S46	13	80			100	270	240	120	185	185	140
S46	19	80			100	350	265	120	230	230	140	200	250
S46	24	80			100	245	215	120	245	230	140	245	220
S47	1	80			100			120	215	200	140	215	205
S47	7	80			100			120	255	225	140	230	230
S47	13	80			100	245	305	120	245	275	140	230	235
S47	19	80			100	245	320	120	230	215	140	200	210
S47	24	80	275	185	100	275	275	120	215	240	140	205	215
S48	1	80	350	325	100	305	320	120	290	290	140	275	270
S48	7	80			100	365	345	120	320	320	140	305	275
S48	13	80	335	400	100	320	330	120	320	290	140	305	300
S48	19	80	410	380	100	380	405	120	265	290	140	240	265
S48	24	80	350	380	100	335	320	120	335	350	140	320	275
S49	1	80			100	215	220	120	215	230	140	200	205
S49	7	80	425	400	100	380	320	120	335	275	140	215	215
S49	13	80			100	360	370	120	320	290	140	290	275
S49	19	80			100	325	360	120	290	275	140	290	275
S49	24	80	375	420	100	275	325	120	230	250	140	215	225
S50	1	80	260	300	100	200	200	120	200	215	140	185	180
S50	7	80			100	285	265	120	200	255	140	170	140
S50	13	80			100			120	275	295	140	230	195
S50	19	80			100	260	290	120	245	280	140	215	180
S50	24	80			100	285	280	120	245	255	140	215	225
S51	1	80	260	310	100	255	260	120	185	200	140	200	200
S51	7	80			100			120	285	200	140	170	185
S51	13	80			100	250	250	120	215	235	140	215	225
S51	19	80			100	245	245	120	230	215	140	215	225
S51	24	80	380	345	100	305	330	120	245	260	140	230	245
S52	1	80	265	215	100	245	230	120	215	200	140	185	185
S52	7	80	250	250	100	245	240	120	245	240	140	215	215
S52	13	80			100	260	245	120	245	260	140	255	235
S52	19	80	355	270	100	275	270	120	245	180	140	140	180
S52	24	80			100			120			140
S53	1	80			100			120	245	210	140	215	170
S53	7	80			100	285	270	120	270	225	140	200	225
S53	13	80			100			120	290	310	140	200	245
S53	19	80			100	125	195	120	245	225	140	260	260
S53	24	80			100			120			140	285	290
S54	1	80			100			120	470	465	140	230	195
S54	7	80			100	355	380	120	245	270	140	245	275
S54	13	80			100			120	275	260	140	245	215
S54	19	80			100	305	315	120	275	230	140	260	210
S54	24	80	395	355	100	335	440	120	260	260	140	215	200
S55	1	80			100			120			140
S55	7	80			100			120			140
S55	13	80			100			120			140	170	190
S55	19	80			100			120			140
S55	24	80			100			120	335	365	140
S56	1	80	200	215	100	140	215	120	140	195	140
S56	7	80			100	200	250	120	200	240	140	155	235
S56	13	80	255	255	100	285	255	120	270	240	140	240	240
S56	19	80	255	240	100	210	235	120	240	210	140	170	130
S56	24	80	255	160	100	210	260	120	225	180	140	185	160
S57	1	80	270	250	100	245	250	120	230	195	140
S57	7	80	240	235	100	230	235	120	290	230	140	215	195
S57	13	80			100			120			140
S57	19	80	255	270	100	255	250	120	200	200	140	200	210
S57	24	80	290	250	100	215	230	120	245	185	140	230	215
S58	1	80	230	265	100	215	255	120	215	200	140	200	170
S58	7	80	480	485	100	320	300	120	245	200	140	200	145
S58	13	80	485	405	100	255	240	120	255	245	140	200	180
S58	19	80			100			120	245	230	140	215	215
S58	24	80	355	375	100	320	270	120	215	250	140	155	160
S59	1	80	260	235	100	215	235	120	215	230	140	230	210
S59	7	80	200	235	100	170	205	120	170	160	140	200	190
S59	13	80	270	290	100	290	195	120	200	200	140
S59	19	80	270	260	100	245	235	120	200	190	140	200	190
S59	24	80	290	270	100	230	220	120	215	190	140	215	165
S60	1	80			100	215	215	120	215	210	140	200	200
S60	7	80			100			120	405	435	140
S60	13	80	415	475	100	380	350	120	365	305	140	290	275
S60	19	80			100			120	275	210	140
S60	24	80			100			120			140
S61	1	80	200	150	100	185	225	120	185	185	140
S61	7	80	270	120	100	200	250	120	200	225	140	200	175
S61	13	80	260	270	100	230	260	120	230	235	140	230	200
S61	19	80	200	125	100	185	230	120	170	135	140	185	180
S61	24	80	215	240	100	200	105	120	215	210	140	185	200
S62	1	80			100			120			140
S62	7	80			100			120			140
S62	13	80	240	235	100	210	215	120			140
S62	19	80	305	295	100	240	255	120			140
S62	24	80			100			120			140
S63	1	80	275	260	100	215	285	120	215	200	140	205	200
S63	7	80			100	245	245	120	260	245	140	245	245
S63	13	80			100	355	360	120	245	250	140	215	230
S63	19	80			100	280	295	120	280	240	140	245	220
S63	24	80			100			120			140
S64	1	80	265	275	100	245	255	120	245	270	140	200	220
S64	7	80			100			120			140
S64	13	80	245	255	100	260	230	120	245	275	140	215	205
S64	19	80	265	295	100	245	330	120	245	255	140	230	240
S64	24	80	385	400	100	290	295	120	260	275	140	260	260
S65	1	80	230	245	100	230	220	120	230	220	140	215	215
S65	7	80	260	250	100	215	230	120	230	200	140	215	200
S65	13	80			100	260	260	120	260	245	140	260	245
S65	19	80			100			120	245	245	140	245	235
S65	24	80			100	275	335	120	260	250	140	275	240
			294.479	284.792		259.257	267.973		248.434	241.687		221.688	215.974
			71.9503	82.1799		56.7117	56.4104		50.4367	52.2849		36.2975	35.9462

## Sheet: FastCap  N1 amp test-retest
Participant	Electrode	Level (CU)	Test 1 (mV)	Test 2 (mV)	Level (CU)	Test 1 (mV)	Test 2 (mV)	Level (CU)	Test 1 (mV)	Test 2 (mV)	Level (CU)	Test 1 (mV)	Test 2 (mV)
S46	1	80	40	26	100	129	106	120			140
S46	7	80	10	9	100	31	23	120			140
S46	13	80			100	68	41	120	108	107	140
S46	19	80			100	59	14	120	39	24	140	51	47
S46	24	80			100	28	29	120	29	22	140	138	138
S47	1	80			100			120	102	112	140	216	186
S47	7	80			100		38	120	102	104	140	146	120
S47	13	80			100	59	41	120	83	58	140	140	167
S47	19	80			100	44	52	120	114	102	140	254	241
S47	24	80	50	69	100	148	131	120	234	232	140	292	272
S48	1	80	40	87	100	358	336	120	1025	921	140	1614	1490
S48	7	80			100	143	146	120	375	402	140	1047	1086
S48	13	80	21	15	100	97	96	120	232	311	140	715	685
S48	19	80	9	10	100	28	21	120	115	96	140	386	396
S48	24	80	135	144	100	177	179	120	432	422	140	738	770
S49	1	80	84		100	183	151	120	260	196	140	255	192
S49	7	80	104	62	100	151	120	120	180	180	140	327	322
S49	13	80			100	126	99	120	357	282	140	833	879
S49	19	80			100	256	238	120	598	609	140	1033	1131
S49	24	80	74	55	100	180	134	120	266	207	140	616	554
S50	1	80	119	106	100	278	291	120	387	374	140	371	389
S50	7	80			100	154	149	120	298	235	140	333	325
S50	13	80			100			120	131	146	140	279	301
S50	19	80			100	143	167	120	272	298	140	321	339
S50	24	80			100	93	106	120	263	225	140	365	349
S51	1	80	85	58	100	87	89	120	132	143	140	253	328
S51	7	80			100			120	122	138	140	171	172
S51	13	80			100	54	73	120	156	187	140	367	384
S51	19	80			100	327	329	120	395	406	140	477	446
S51	24	80	85	92	100	193	216	120	274	289	140	265	331
S52	1	80	74	145	100	288	353	120	470	514	140	700	721
S52	7	80	94	52	100	84	102	120	105	199	140	423	527
S52	13	80			100	125	97	120	184	173	140	425	497
S52	19	80	120	81	100	139	179	120	174	195	140	261	257
S52	24	80			100			120			140
S53	1	80			100	123		120	205	428	140	475	675
S53	7	80			100	146	123	120	374	448	140	325	263
S53	13	80			100			120	241	264	140	309	451
S53	19	80			100	316	345	120	537	432	140	470	531
S53	24	80			100			120			140
S54	1	80			100			120	88	95	140	261	239
S54	7	80			100	101	113	120	114	137	140	267	307
S54	13	80			100			120	66	82	140	157	162
S54	19	80			100	107		120	184	134	140	279	208
S54	24	80	52	132	100	99	93	120	166	147	140	218	286
S55	1	80			100		35	120	153	40	140
S55	7	80			100			120	51	67	140
S55	13	80			100			120			140	57	63
S55	19	80			100			120		103	140
S55	24	80			100	86	118	120	154	172	140
S56	1	80	246	189	100	400	152	120	410	215	140		339
S56	7	80			100	132	121	120	188	153	140	145	190
S56	13	80	132	116	100	176	129	120	166	147	140	291	198
S56	19	80	61	60	100	68	104	120	107	109	140	168	165
S56	24	80	7	27	100	8	52	120	48	49	140	85	82
S57	1	80	49	129	100	103	104	120	148	187	140
S57	7	80	25	23	100	77	81	120	157	147	140	263	295
S57	13	80			100			120			140
S57	19	80	130	207	100	145	229	120	172	167	140	274	285
S57	24	80	41	63	100	34	67	120	36	27	140	149	163
S58	1	80	266	183	100	220	306	120	295	326	140	308	489
S58	7	80	76	94	100	149	191	120	152	196	140	404	316
S58	13	80	74	53	100	121	128	120	187	174	140	232	199
S58	19	80			100			120	192	151	140	326	308
S58	24	80	69	77	100	117	130	120	191	157	140	167	192
S59	1	80	163	70	100	203	130	120	261	234	140	353	290
S59	7	80	194	44	100	180	123	120	268	113	140	371	215
S59	13	80	82	94	100	63	111	120	141	137	140	467	118
S59	19	80	108	104	100	119	123	120	193	164	140	152	145
S59	24	80	68	29	100	149	136	120	130	107	140	269	231
S60	1	80			100	33	81	120	65	98	140	99	166
S60	7	80			100			120	99	138	140
S60	13	80	46	100	100	69	26	120	77	160	140	580	594
S60	19	80			100		136	120	154	257	140
S60	24	80			100			120			140
S61	1	80	141	154	100	173	182	120	199	230	140	320	437
S61	7	80	48	82	100	64	72	120	122	177	140	219	275
S61	13	80	74	88	100	76	88	120	145	147	140	190	234
S61	19	80	102	97	100	90	92	120	107	81	140	166	158
S61	24	80	93	115	100	104	166	120	177	195	140	214	243
S62	1	80			100			120			140
S62	7	80			100			120			140
S62	13	80	192	243	100	265	284	120			140
S62	19	80	102	116	100	198	205	120			140
S62	24	80			100			120			140
S63	1	80	203	184	100	309	375	120	394	440	140	564	629
S63	7	80			100	156	205	120	358	432	140	397	512
S63	13	80			100	86	63	120	205	157	140	329	322
S63	19	80			100	43	54	120	123	99	140	158	153
S63	24	80			100			120			140
S64	1	80	253	291	100	269	270	120	457	417	140	633	616
S64	7	80			100			120			140
S64	13	80	288	287	100	347	386	120	514	568	140	924	736
S64	19	80	156	74	100	276	276	120	452	416	140	677	694
S64	24	80	47	50	100	124	108	120	227	274	140	588	606
S65	1	80	219	130	100	406	448	120	983	994	140	976
S65	7	80	305	165	100	475	395	120	727	566	140	718	761
S65	13	80	109	106	100	186	179	120	339	192	140	355	372
S65	19	80			100		105	120	118	151	140	221	196
S65	24	80			100	207	153	120	199	173	140	367	498
			107.3	101.776		153	150.5		235.647	230		381.397	380.115
			74.6738	65.7794		99.3166	99.7499		182.141	174.517		266.243	259.249

## Sheet: FastCap  N1 lat test-retest
Participant	Electrode	Level (CU)	Test 1 (µs)	Test 2 (µs)	Level (CU)	Test 1 (µs)	Test 2 (µs)	Level (CU)	Test 1 (µs)	Test 2 (µs)	Level (CU)	Test 1 (µs)	Test 2 (µs)
S46	1	80	255	230	100	200	185	120			140
S46	7	80	305	345	100	170	185	120			140
S46	13	80			100	270	275	120	185	200	140
S46	19	80			100	350	350	120	230	255	140	200	185
S46	24	80			100	245	285	120	245	245	140	245	245
S47	1	80			100			120	215	215	140	215	200
S47	7	80			100		350	120	255	245	140	230	250
S47	13	80			100	245	265	120	245	250	140	230	200
S47	19	80			100	245	285	120	230	230	140	200	200
S47	24	80	275	255	100	275	240	120	215	200	140	205	200
S48	1	80	350	350	100	305	260	120	290	290	140	275	250
S48	7	80			100	365	415	120	320	350	140	305	320
S48	13	80	335	400	100	320	310	120	320	315	140	305	305
S48	19	80	410	350	100	380	360	120	265	260	140	240	250
S48	24	80	350	370	100	335	340	120	335	335	140	320	335
S49	1	80	245		100	215	290	120	215	260	140	200	200
S49	7	80	425	345	100	380	390	120	335	360	140	215	215
S49	13	80			100	360	355	120	320	275	140	290	275
S49	19	80			100	325	290	120	290	290	140	290	275
S49	24	80	375	335	100	275	305	120	230	240	140	215	210
S50	1	80	260	265	100	200	230	120	200	230	140	185	170
S50	7	80			100	285	285	120	200	200	140	170	155
S50	13	80			100			120	275	290	140	230	215
S50	19	80			100	260	275	120	245	215	140	215	215
S50	24	80			100	285	315	120	245	215	140	215	215
S51	1	80	260	265	100	255	260	120	185	185	140	200	200
S51	7	80			100			120	285	260	140	170	200
S51	13	80			100	250	245	120	215	215	140	215	215
S51	19	80			100	245	245	120	230	245	140	215	230
S51	24	80	380	335	100	305	230	120	245	230	140	230	200
S52	1	80	265	240	100	245	230	120	215	215	140	185	195
S52	7	80	250	255	100	245	215	120	245	215	140	215	175
S52	13	80			100	260	255	120	245	290	140	255	230
S52	19	80	355	270	100	275	215	120	245	200	140	140	140
S52	24	80			100			120			140
S53	1	80	265		100	215		120	245	200	140	215	200
S53	7	80			100	285	230	120	270	230	140	200	230
S53	13	80			100			120	290	265	140	200	225
S53	19	80		165	100	125	155	120	245	260	140	260	275
S53	24	80			100			120		230	140	285
S54	1	80			100			120	470	395	140	230	185
S54	7	80			100	355	330	120	245	240	140	245	205
S54	13	80			100			120	275	285	140	245	245
S54	19	80			100	305		120	275	215	140	260	230
S54	24	80	395	395	100	335	325	120	260	290	140	215	155
S55	1	80		555	100		205	120	365	300	140
S55	7	80			100			120	260	215	140
S55	13	80			100			120			140	170	155
S55	19	80			100			120		275	140
S55	24	80	480		100	320	410	120	335	335	140
S56	1	80	200	185	100	140	160	120	140	200	140		170
S56	7	80		200	100	200	200	120	200	140	140	155	170
S56	13	80	255	285	100	285	255	120	270	255	140	240	255
S56	19	80	255	225	100	210	170	120	240	155	140	170	155
S56	24	80	255	285	100	210	200	120	225	170	140	185	200
S57	1	80	270	255	100	245	230	120	230	275	140
S57	7	80	240	290	100	230	305	120	290	290	140	215	290
S57	13	80			100			120			140
S57	19	80	255	285	100	255	270	120	200	200	140	200	200
S57	24	80	290	315	100	215	215	120	245	260	140	230	245
S58	1	80	230	215	100	215	200	120	215	200	140	200	200
S58	7	80	480	485	100	320	340	120	245	185	140	200	215
S58	13	80	485	440	100	255	270	120	255	215	140	200	215
S58	19	80			100			120	245	270	140	215	230
S58	24	80	355	355	100	320	245	120	215	245	140	155	145
S59	1	80	260	280	100	215	220	120	215	200	140	230	200
S59	7	80	200	200	100	170	170	120	170	175	140	200	140
S59	13	80	270	255	100	290	255	120	200	240	140	215	185
S59	19	80	270	230	100	245	210	120	200	190	140	200	170
S59	24	80	290	245	100	230	225	120	215	195	140	215	145
S60	1	80		540	100	215	235	120	215	255	140	200	260
S60	7	80			100			120	405	425	140
S60	13	80	415	420	100	380	330	120	365	375	140	290	290
S60	19	80			100		225	120	275	260	140	260
S60	24	80			100			120			140
S61	1	80	200	235	100	185	185	120	185	200	140	185	200
S61	7	80	270	285	100	200	205	120	200	205	140	200	185
S61	13	80	260	270	100	230	255	120	230	245	140	230	185
S61	19	80	200	240	100	185	195	120	170	195	140	185	185
S61	24	80	215	240	100	200	215	120	215	205	140	185	200
S62	1	80			100			120			140
S62	7	80			100			120			140
S62	13	80	240	270	100	210	230	120			140
S62	19	80	305	305	100	240	240	120			140
S62	24	80			100			120			140
S63	1	80	275	295	100	215	230	120	215	245	140	205	230
S63	7	80			100	245	245	120	260	245	140	245	230
S63	13	80			100	355	275	120	245	265	140	215	235
S63	19	80			100	280	285	120	280	265	140	245	275
S63	24	80			100			120			140
S64	1	80	265	240	100	245	240	120	245	200	140	200	200
S64	7	80			100			120			140
S64	13	80	245	255	100	260	255	120	245	255	140	215	205
S64	19	80	265	275	100	245	275	120	245	250	140	230	245
S64	24	80	385	360	100	290	305	120	260	245	140	260	245
S65	1	80	230	230	100	230	245	120	230	230	140	215
S65	7	80	260	245	100	215	230	120	230	230	140	215	215
S65	13	80	250	310	100	260	245	120	260	260	140	260	245
S65	19	80			100		275	120	245	260	140	245	260
S65	24	80			100	275	260	120	260	255	140	275	215
			295.673	297.547		259.474	259.103		249.941	245.805		221.625	215.513
			74.4854	82.5007		56.6191	56.1754		51.4232	50.6749		36.1062	41.2042

## Sheet: FastCAP, T-level, C-level
Participant	Electrode	FastCAP (CU)	T-level (CU)	C-level (CU)
S66	1	90	90	119
S66	7	85	80	131
S66	13	80	70	129
S66	19	75	80	109
S66	24	120	105	135
S67	1	60	31	77
S67	7	75	55	105
S67	13	75	68	104
S67	19	80	73	124
S67	24		75	117
S68	1	35	30	75
S68	7	45	35	80
S68	13	50	35	80
S68	19	25	45	85
S68	24	50	50	90
S69	1	65	39	78
S69	7	80	54	91
S69	13	95	70	113
S69	19	95	73	108
S69	24		94	130
S70	1	70	40	85
S70	7		50	105
S70	13	60	50	99
S70	19	70	55	89
S70	24	70	80	95
S71	1	95	43	76
S71	7	60	24	76
S71	13		24	85
S71	19	85	34	78
S71	24	85	44	83
S72	1	20	22	50
S72	7	30	37	55
S72	13	30	37	60
S72	19	90	95	121
S72	24	140	124	166
S73	1	35	34	70
S73	7	35	29	70
S73	13	25	24	70
S73	19	40	19	60
S73	24	20	14	55
S74	1	35	29	87
S74	7	35	29	82
S74	13	40	31	86
S74	19	30	23	74
S74	24	30	21	72
S75	1	35	20	64
S75	7	35	20	64
S75	13	35	30	74
S75	19	45	30	82
S75	24	30	31	80
S76	1	30	40	80
S76	7	30	30	78
S76	13	45	45	83
S76	19	45	40	78
S76	24	60	50	81
S77	1	85	90	135
S77	7	110	100	151
S77	13	105	93	139
S77	19	110	106	147
S77	24	130	111	145
S78	1	60	65	84
S78	7	60	69	99
S78	13	75	69	107
S78	19	60	62	92
S78	24	60	79	104
S79	1	70	58	91
S79	7	65	55	97
S79	13	80	66	107
S79	19	20	24	79
S79	24	40	43	79
S80	1	70	68	111
S80	7	90	88	122
S80	13	80	67	113
S80	19	90	80	107
S80	24		100	128
S81	1	60	60	100
S81	7	75	60	110
S81	13	75	65	110
S81	19	75	65	100
S81	24		70	90
S82	1	60	55	105
S82	7	75	55	110
S82	13	75	55	105
S82	19	50	60	100
S82	24	50	65	100
S83	1	40	40	90
S83	7	40	40	90
S83	13	40	40	90
S83	19	80	40	90
S83	24	70	40	90
S84	1	50	61	75
S84	7	50	52	84
S84	13	50	77	95
S84	19	75	72	100
S84	24	65	73	88
S55	1	50	50	85
S55	7	60	55	95
S55	13	50	55	100
S55	19	55	50	85
S55	24	50	55	95
